# Supplementary material for: Epidemiology, management and outcomes of Cryptococcus gattii infections: A 22-year cohort
Source: PLoS Negl Trop Dis. 2023 Mar 6;17(3):e0011162. doi: 10.1371/journal.pntd.0011162 (PMC10019644; doi:10.1371/journal.pntd.0011162)
Supplement: S1 Table — (XLSX) [file pntd.0011162.s001.xlsx]

## Sheet: Cryptococcus2688-DataSummary_DA
Record ID	Year of diagnosis	Days from symptom onset to first presentation	Days from symptom onset to treatment initiation	Meningitis	Brain cryptococcoma	Lung	Positive blood culture	Was any result culture positive?	Fluconazole MIC	ICU admission	# lung cryptococcomas	Diameter largest cryptococcoma	Highest opening pressure (cmH2O)	Days induction treatment: (Defined as daily iv amphotericin formulation or equivalent if adjusted for renal function)	Days total treatment at end of study:	Where duration not confirmed, what was planned duration (or median for where range given)? (days)	ICU/HDU admission related to Cryptococcal infection?	CNS surgery for control of ICP (VP shunt with or without external ventricular or lumbar drain prior)	Highests CSF protein at time of or within 30 days following VP/LP shunt insertion (mg/mL)	Complications of VP shunt insertion	Access reservoir placed	Was pulmonary surgery (other than FNA or core biopsy) undertaken as part of management of C. gattii pulmonary disease?	IRIS diagnosed	Time between end of treatment and final medical review (for crypto or if not for crypto, sufficient information available to confirm outcome):	Days from first day of treatment until death:	Outcome following cessation of treatment or most recent review if still on treatment:
1	2007	5	16	Yes	Yes	Yes				yes			hydrocephalus	71	371		Yes								900	Significant neurological disability, considered cured prior to death from other cause
2	1996	7	26	yes				+		yes			3	83	173		Yes							252		Cured with no or minimal symptoms
3	1997	7	10			Yes		+		yes	2	2.4		29		308	Yes							240		Cured with no or minimal symptoms
4	2000	7	11	Yes				+		yes			10	26		206	Yes							216		Lost to follow up, asymptomatic at last review and should be off antifungals if plan was followed.
5	2000	3	5			Yes		+	8		1			25											59	Death ( C)
6	2014	1	5				Yes	+	8	yes				23	293		Yes							39		Cured with no or minimal symptoms
7	2013			Yes	Yes			+					15	42	407									45		Cured with no or minimal symptoms
8	2016	23	29			Yes		+	16					28	28									36		Cured with no or minimal symptoms
9	2014	72	73			Yes					1	4.5		20	400									46		Cured with no or minimal symptoms
10	2006	59	64	Yes									hydrocephalus	56		326								156		Cured with no or minimal symptoms
12	2015	2	7			Yes		+	16	yes				14	539		Yes							20		Cured with no or minimal symptoms
13	1998			Yes	Yes	Yes		+		yes	1	10		31		121	Yes					Yes		156	4500	Cured with no or minimal symptoms
14	2003	365	366			Yes		+	8		1	3		8	143									174		Cured with no or minimal symptoms
16	2001	31	32	Yes		Yes		+	1	yes	1	5	hydrocephalus	71	71		Yes	Yes	2.25	No	Yes	Yes			71	Death ( C)
17	2015			Yes	Yes	Yes		+	8	yes	1	6	16	39	588		Yes					Yes		6		Cured with no or minimal symptoms
18	2017	121	125	Yes	Yes	Yes		+	16		1	9	>34	56	900											Remains on treatment indefinitely, now >2years, with evidence of persistent lung infection
19	2010	12	22	Yes	Yes	Yes		+		yes	2	2.2	23	73	710		Yes					Yes		72		Cured with residual respiratory symptoms
20	2011	5	12	Yes	Yes	Yes	Yes	+	2	yes	1	2.8		41	870		Yes							72		Cured with no or minimal symptoms
21	2005			Yes	Yes	Yes		+		yes	1	3.8	20	14	113		Yes							0		Diagnosed with relapse of pulmonary infection following completion of first course, considered cured following second course of treatment
22	2002	60	61			Yes					1	2		9	99									72		Cured with no or minimal symptoms
23	2003	373	391	Yes				+	4				25.5	94		188								180		Cured with no or minimal symptoms
24	2008	12	26			Yes					2	4.8		42	772									96		Cured with no or minimal symptoms
25	2015	92	92	Yes	Yes	Yes		+	32	yes	1		hydrocephalus	42	772		Yes	Yes	24	Required 2 revisions for blocked VP shunt		Yes		0		Cured with no or minimal symptoms
26	2015	14	21	Yes	Yes	Yes		+	16	yes	2	8	60	49	327		Yes	Yes	31	No		Yes	Yes	18		Cured with no or minimal symptoms (seizure free on lamotrigine)
27	2016	3	5	Yes		Yes				yes	1	3	18	42	730		Yes					Yes		3		Cured with no or minimal symptoms
28	2016	81	82	Yes	Yes			+	8				34	42		730							Yes			Lost to follow up, asymptomatic at last review and should be off antifungals if plan was followed.
29	2008	28	47	Yes				+	8	yes				58		238								120		Cured with no or minimal symptoms
30	2005	3	5	Yes	Yes	Yes		+	16	yes	1	1.2		72	492		Yes	Yes	0.5	VP shunt infected, removed. Subsequently LP shunt placed.				144		Cured with no or minimal symptoms
32	2001	103	105			Yes		+	4	yes				21	21		Yes								21	Death (other)
33	2008	7	15			Yes		+	16					23	800										540	Considered cured prior to death from other cause
34	2010	12	19	Yes	Yes	Yes		+	8				32	58		788						Yes		12		Cured with no or minimal symptoms
35	2013	16	51	Yes	Yes	Yes		+		yes	1	6.8		52	634		Yes	Yes	10.72	No		Yes	Yes	36		Significant neurological disability related to Cryptococcus infection, off treatment, considered cured
36	2007	28	31	Yes	Yes	Yes		+			1		"high"	42	222							Yes		120		Cured with no or minimal symptoms
37	2001	5	6	Yes	Yes	Yes		+	16	yes	1	1.5	>40	128	613		Yes	Yes	1.88	Infection	Yes			180		Significant neurological disability related to Cryptococcus infection, off treatment, considered cured
38	2013	88	91			Yes								52	52										164	Death (other)
39	1996					Yes		+																	<12 months	Death ( C)
40	1997	0	1	Yes		Yes		+						29	47										<12 months	Death (other)
41	2018	7	9			Yes		+	16						1125											Cured with no or minimal symptoms
42	2017	15	18			Yes		+	8		50	4		42												Diagnosed with persistence of pulmonary infection following completion of antifungals, recommenced treatment and remains on
43	1999	14	26	Yes				+		yes			18	120	120		Yes				Yes				122	Death ( C)
44	2018	13	16			Yes					3	1.8		42	132									4		Cured with no or minimal symptoms
45	2018				Yes	Yes			16	NR		5.4		42			Don't know								< 12 months	Death (?cause)
46	2016	6	61	Yes	Yes	Yes		+	4	yes			80	56		730	Yes	Yes	0.61	Infection			Yes	0		Significant neurological disability, considered cured
47	2017					Yes		+	16	yes				8	8		Yes							14	14	Death ( C)
48	2017	1	31	Yes		Yes		+	8				"low"	23	>2 years											Cured with no or minimal symptoms

## Sheet: Sheet1
		Case #		LP OP
				(cm H2O)
		2		3
		39
		40
		3
		13
		43		18
		4		10
		5
		16		HC (>28 with EVD)
		32
		37
		14
		22
		23		25.5
		21		20
		30
		10		HC
		1		HC
		36		“high”
		24
		29
		33
		19		23
		34		32
		20
		38
		7		15
		35
		6
		9
		12
		17		16
		25		HC
		26		60
		27		18
		28		34
		8
		46		80
		47
		48		‘low’
		18		>34
		42
		41
		44
		45
